# Supplementary material for: LDHB contributes to the regulation of lactate levels and basal insulin secretion in human pancreatic β cells
Source: Cell Rep. Author manuscript; Available in PMC 2024 Jun 10. (PMC11164428; doi:10.1016/j.celrep.2024.114047)
Supplement: 2 [file NIHMS1988705-supplement-2.xlsx]

## Sheet: ST1A
ST1. GTEx Portal data : Pancreas
Cis-instrument at clump r2=0.1, clump kb=250kb
ensembl gene ID	gene ID	chromosome	pos_build38	effect_allele.exposure	other_allele.exposure	SNP	Pvalue	NES	ABS(Z)	SE	MAF
ENSG00000111716.12	LDHB	12	21565931	C	T	rs12824702	8.5e-07	0.21	4.92352	0.0426524	NA
ENSG00000111716.12	LDHB	12	21566747	A	G	rs34959094	8.5e-07	0.21	4.92352	0.0426524	NA
ENSG00000111716.12	LDHB	12	21533098	T	C	rs201238787	1.8e-06	0.21	4.77467	0.0439821	NA
ENSG00000111716.12	LDHB	12	21535072	G	C	rs12817009	2e-06	0.21	4.75342	0.0441787	NA
ENSG00000111716.12	LDHB	12	21529863	G	A	rs1993871	2.4e-06	0.18	4.71645	0.0381643	NA
ENSG00000111716.12	LDHB	12	22700776	T	C	rs12309722	2.4e-06	-0.49	4.71645	0.103892	NA
ENSG00000111716.12	LDHB	12	21542650	G	A	rs3741841	2.5e-06	0.21	4.70813	0.0446037	NA
ENSG00000111716.12	LDHB	12	21539024	T	C	rs10492118	2.7e-06	0.18	4.69241	0.0383598	NA
ENSG00000111716.12	LDHB	12	21551063	A	G	rs61928673	3.4e-06	0.25	4.64505	0.0538208	NA
ENSG00000111716.12	LDHB	12	21568444	G	A	rs4459361	5.8e-06	-0.17	4.53355	0.0374982	NA
ENSG00000111716.12	LDHB	12	21569588	T	C	rs6487240	5.8e-06	-0.17	4.53355	0.0374982	NA
ENSG00000111716.12	LDHB	12	21569719	C	A	rs6487241	5.8e-06	-0.17	4.53355	0.0374982	NA
ENSG00000111716.12	LDHB	12	21569969	C	T	rs7138731	5.8e-06	-0.17	4.53355	0.0374982	NA
ENSG00000111716.12	LDHB	12	21540309	T	A	rs1871129	6.4e-06	0.18	4.51272	0.0398872	NA
ENSG00000111716.12	LDHB	12	21540310	A	T	rs1871128	6.4e-06	0.18	4.51272	0.0398872	NA
ENSG00000111716.12	LDHB	12	21546182	C	T	rs3765091	6.4e-06	0.18	4.51272	0.0398872	NA
ENSG00000111716.12	LDHB	12	22705937	C	C	rs144642827	9.2e-06	-0.41	4.43517	0.0924429	NA
ENSG00000111716.12	LDHB	12	21571426	A	G	rs7980373	1.7e-05	-0.16	4.30104	0.0372003	NA
ENSG00000111716.12	LDHB	12	22703490	C	G	rs59534359	2.4e-05	-0.4	4.224	0.0946969	NA
ENSG00000111716.12	LDHB	12	21533094	A	A	rs142335307	3e-05	0.14	4.17347	0.0335453	NA
ENSG00000111716.12	LDHB	12	21533137	G	C	rs10770824	3e-05	0.14	4.17347	0.0335453	NA
ENSG00000111716.12	LDHB	12	22707005	T	C	rs12321290	3.2e-05	-0.39	4.15875	0.0937783	NA
ENSG00000111716.12	LDHB	12	22740552	C	T	rs11046574	3.3e-05	-0.5	4.15171	0.120432	NA
ENSG00000111716.12	LDHB	12	21534227	T	C	rs10770825	3.5e-05	0.14	4.13823	0.0338309	NA
ENSG00000111716.12	LDHB	12	22636815	A	G	rs11046506	3.8e-05	-0.64	4.11932	0.155366	NA
ENSG00000111716.12	LDHB	12	22636883	A	G	rs11046507	3.8e-05	-0.64	4.11932	0.155366	NA
ENSG00000111716.12	LDHB	12	21550667	G	A	rs4762841	4.6e-05	-0.15	4.07507	0.0368092	NA
ENSG00000111716.12	LDHB	12	21535661	C	T	rs759087	5.2e-05	-0.14	4.04645	0.0345982	NA
ENSG00000111716.12	LDHB	12	21536000	TCTAA	T	rs5796907	5.2e-05	-0.14	4.04645	0.0345982	NA
ENSG00000111716.12	LDHB	12	22642838	A	G	rs12296341	6.1e-05	-0.55	4.00891	0.137194	NA
ENSG00000111716.12	LDHB	12	22646663	C	T	rs16925217	6.1e-05	-0.55	4.00891	0.137194	NA
ENSG00000111716.12	LDHB	12	22646995	G	A	rs12317298	6.1e-05	-0.55	4.00891	0.137194	NA
ENSG00000111716.12	LDHB	12	22647828	T	G	rs12305738	6.1e-05	-0.55	4.00891	0.137194	NA
ENSG00000111716.12	LDHB	12	22648012	G	A	rs12319186	6.1e-05	-0.55	4.00891	0.137194	NA
ENSG00000111716.12	LDHB	12	22648567	G	T	rs11046516	6.1e-05	-0.55	4.00891	0.137194	NA
ENSG00000111716.12	LDHB	12	22648818	G	T	rs11046517	6.1e-05	-0.55	4.00891	0.137194	NA
ENSG00000111716.12	LDHB	12	22648840	T	C	rs11046518	6.1e-05	-0.55	4.00891	0.137194	NA
ENSG00000111716.12	LDHB	12	22652624	G	A	rs11046520	6.1e-05	-0.55	4.00891	0.137194	NA
ENSG00000111716.12	LDHB	12	22653214	A	G	rs73253825	6.1e-05	-0.55	4.00891	0.137194	NA
ENSG00000111716.12	LDHB	12	22654460	C	A	rs12322145	6.1e-05	-0.55	4.00891	0.137194	NA
ENSG00000111716.12	LDHB	12	22655156	CG	C	rs140372165	6.1e-05	-0.55	4.00891	0.137194	NA
ENSG00000111716.12	LDHB	12	22655209	C	T	rs12317627	6.1e-05	-0.55	4.00891	0.137194	NA
ENSG00000111716.12	LDHB	12	22655212	C	T	rs12317631	6.1e-05	-0.55	4.00891	0.137194	NA
ENSG00000111716.12	LDHB	12	22656209	G	A	rs12298972	6.1e-05	-0.55	4.00891	0.137194	NA
ENSG00000111716.12	LDHB	12	22656784	T	A	rs12299284	6.1e-05	-0.55	4.00891	0.137194	NA
ENSG00000111716.12	LDHB	12	22657135	T	C	rs12314263	6.1e-05	-0.55	4.00891	0.137194	NA
ENSG00000111716.12	LDHB	12	22657145	C	A	rs12300802	6.1e-05	-0.55	4.00891	0.137194	NA
ENSG00000111716.12	LDHB	12	22658128	C	C	rs68123742	6.1e-05	-0.55	4.00891	0.137194	NA
ENSG00000111716.12	LDHB	12	22658218	T	A	rs58218945	6.1e-05	-0.55	4.00891	0.137194	NA
ENSG00000111716.12	LDHB	12	22658366	G	T	rs57191875	6.1e-05	-0.55	4.00891	0.137194	NA
ENSG00000111716.12	LDHB	12	22658512	T	C	rs73253834	6.1e-05	-0.55	4.00891	0.137194	NA
ENSG00000111716.12	LDHB	12	22658918	A	G	rs12306607	6.1e-05	-0.55	4.00891	0.137194	NA
ENSG00000111716.12	LDHB	12	22659984	TA	T	rs144051346	6.1e-05	-0.55	4.00891	0.137194	NA
ENSG00000111716.12	LDHB	12	22660401	C	G	rs16925251	6.1e-05	-0.55	4.00891	0.137194	NA
ENSG00000111716.12	LDHB	12	22662993	C	T	rs16925255	6.1e-05	-0.55	4.00891	0.137194	NA
ENSG00000111716.12	LDHB	12	22663068	A	G	rs73253842	6.1e-05	-0.55	4.00891	0.137194	NA
ENSG00000111716.12	LDHB	12	22663553	GT	G	rs146168243	6.1e-05	-0.55	4.00891	0.137194	NA
ENSG00000111716.12	LDHB	12	22663769	C	T	rs73253845	6.1e-05	-0.55	4.00891	0.137194	NA
ENSG00000111716.12	LDHB	12	22664169	G	T	rs73253849	6.1e-05	-0.55	4.00891	0.137194	NA
ENSG00000111716.12	LDHB	12	22666301	A	G	rs16925261	6.1e-05	-0.55	4.00891	0.137194	NA
ENSG00000111716.12	LDHB	12	22667416	A	G	rs16925264	6.1e-05	-0.55	4.00891	0.137194	NA
ENSG00000111716.12	LDHB	12	22669201	A	A	rs145756821	6.1e-05	-0.55	4.00891	0.137194	NA
ENSG00000111716.12	LDHB	12	22670519	C	T	rs11046527	6.1e-05	-0.55	4.00891	0.137194	NA
ENSG00000111716.12	LDHB	12	22671444	C	G	rs11046528	6.1e-05	-0.55	4.00891	0.137194	NA
ENSG00000111716.12	LDHB	12	22671817	T	C	rs11046529	6.1e-05	-0.55	4.00891	0.137194	NA
ENSG00000111716.12	LDHB	12	22671820	C	T	rs11046530	6.1e-05	-0.55	4.00891	0.137194	NA
ENSG00000111716.12	LDHB	12	22671968	G	C	rs11046531	6.1e-05	-0.55	4.00891	0.137194	NA
ENSG00000111716.12	LDHB	12	22671977	T	A	rs11046532	6.1e-05	-0.55	4.00891	0.137194	NA
ENSG00000111716.12	LDHB	12	22672575	T	C	rs11046533	6.1e-05	-0.55	4.00891	0.137194	NA
ENSG00000111716.12	LDHB	12	22672760	T	C	rs10505886	6.1e-05	-0.55	4.00891	0.137194	NA
ENSG00000111716.12	LDHB	12	22675875	C	T	rs12308946	6.1e-05	-0.55	4.00891	0.137194	NA
ENSG00000111716.12	LDHB	12	22676051	A	G	rs59107742	6.1e-05	-0.55	4.00891	0.137194	NA
ENSG00000111716.12	LDHB	12	22678356	G	A	rs58491110	6.1e-05	-0.55	4.00891	0.137194	NA
ENSG00000111716.12	LDHB	12	22678781	G	A	rs16925281	6.1e-05	-0.55	4.00891	0.137194	NA
ENSG00000111716.12	LDHB	12	22679301	G	T	rs12306164	6.1e-05	-0.55	4.00891	0.137194	NA
ENSG00000111716.12	LDHB	12	22679627	T	G	rs12299426	6.1e-05	-0.55	4.00891	0.137194	NA
ENSG00000111716.12	LDHB	12	22679953	A	G	rs57428360	6.1e-05	-0.55	4.00891	0.137194	NA
ENSG00000111716.12	LDHB	12	22684027	G	A	rs16925289	6.1e-05	-0.55	4.00891	0.137194	NA
ENSG00000111716.12	LDHB	12	22684323	T	C	rs12308546	6.1e-05	-0.55	4.00891	0.137194	NA
ENSG00000111716.12	LDHB	12	22686584	T	A	rs11046535	6.1e-05	-0.55	4.00891	0.137194	NA
ENSG00000111716.12	LDHB	12	22688553	T	A	rs11541361	6.1e-05	-0.55	4.00891	0.137194	NA
ENSG00000111716.12	LDHB	12	22696410	T	C	rs12312025	6.1e-05	-0.55	4.00891	0.137194	NA
ENSG00000111716.12	LDHB	12	22697110	T	C	rs12313740	6.1e-05	-0.55	4.00891	0.137194	NA
ENSG00000111716.12	LDHB	12	22692041	T	C	rs28421771	6.2e-05	-0.53	4.00507	0.132332	NA
ENSG00000111716.12	LDHB	12	22692042	G	A	rs28659944	6.2e-05	-0.53	4.00507	0.132332	NA
ENSG00000111716.12	LDHB	12	22692299	T	C	rs57685587	6.2e-05	-0.53	4.00507	0.132332	NA
ENSG00000111716.12	LDHB	12	22692346	A	G	rs60955040	6.2e-05	-0.53	4.00507	0.132332	NA
ENSG00000111716.12	LDHB	12	22693768	TG	T	rs145712802	6.2e-05	-0.53	4.00507	0.132332	NA
ENSG00000111716.12	LDHB	12	22696996	G	T	rs12319435	6.2e-05	-0.53	4.00507	0.132332	NA
ENSG00000111716.12	LDHB	12	21560374	A	T	rs4639981	7.1e-05	-0.16	3.97291	0.0402728	NA
ENSG00000111716.12	LDHB	12	22560213	A	A	rs144156413	9.3e-05	-0.69	3.90816	0.176553	NA
ENSG00000111716.12	LDHB	12	22565934	T	C	rs111988845	9.3e-05	-0.69	3.90816	0.176553	NA
ENSG00000111716.12	LDHB	12	22567677	A	G	rs73269641	9.3e-05	-0.69	3.90816	0.176553	NA
ENSG00000111716.12	LDHB	12	22575597	A	C	rs112418612	9.3e-05	-0.69	3.90816	0.176553	NA
ENSG00000111716.12	LDHB	12	20822557	T	C	rs117701375	4.3e-08	0.86	5.47807	0.15699	NA
ENSG00000111716.12	LDHB	12	21104785	T	C	rs117846468	7e-07	0.69	4.96136	0.139075	NA
ENSG00000111716.12	LDHB	12	21054708	T	C	rs117717755	3e-05	0.54	4.17347	0.129389	NA
							Pan

## Sheet: ST1B
ST2. MR analyses of LDHB (pancreas tissue) cis-instrument on 249 metabolic biomarkers in UK Biobank measured by Nightingale Health
*Data accessed through the OpenGWAS database API:
The MRC IEU OpenGWAS data infrastructure. Ben Elsworth, Matthew Lyon, Tessa Alexander, Yi Liu, Peter Matthews, Jon Hallett, Phil Bates, Tom Palmer, Valeriia Haberland, George Davey Smith, Jie Zheng, Philip Haycock, Tom R Gaunt, Gibran Hemani. bioRxiv 2020.08.10.244293v1. doi: 10.1101/2020.08.10.244293
The MR-Base platform supports systematic causal inference across the human phenome. Hemani G, Zheng J, Elsworth B, Wade KH, Baird D, Haberland V, Laurin C, Burgess S, Bowden J, Langdon R, Tan VY, Yarmolinsky J, Shihab HA, Timpson NJ, Evans DM, Relton C, Martin RM, Davey Smith G, Gaunt TR, Haycock PC, The MR-Base Collaboration. eLife 2018;7:e34408. doi: 10.7554/eLife.34408
												Steiger directionality test
	Outcome ID*	exposure ID	Outcome	gene ID	method	NSNP	beta	se	lower CI	upper CI	Pvalue	exposure SNP R2	outcome SNP R2	correct causal direction?	Steiger Pvalue
18	met-d-Gly	ENSG00000111716.12	Glycine || id:met-d-Gly	LDHB	Wald ratio	1	-0.0779086	0.0249273	-0.126766	-0.029051	0.00177547	0.0958603	8.38001e-05	TRUE	1.49127e-06
192	met-d-Unsaturation	ENSG00000111716.12	Degree of unsaturation || id:met-d-Unsaturation	LDHB	Wald ratio	1	0.0616052	0.0251225	0.0123652	0.110845	0.0141987	0.0958603	7.0127e-05	TRUE	1.40373e-06
3	met-d-Acetone	ENSG00000111716.12	Acetone || id:met-d-Acetone	LDHB	Wald ratio	1	0.0608738	0.0264157	0.00909901	0.112649	0.0211971	0.0958603	4.62885e-05	TRUE	1.24222e-06
19	met-d-GlycA	ENSG00000111716.12	Glycoprotein acetyls || id:met-d-GlycA	LDHB	Wald ratio	1	0.0594843	0.0262981	0.00793993	0.111029	0.0237024	0.0958603	4.78069e-05	TRUE	1.25299e-06
11	met-d-Citrate	ENSG00000111716.12	Citrate || id:met-d-Citrate	LDHB	Wald ratio	1	0.0580405	0.0262344	0.006621	0.10946	0.0269405	0.0958603	4.55846e-05	TRUE	1.23719e-06
9	met-d-bOHbutyrate	ENSG00000111716.12	3-Hydroxybutyrate || id:met-d-bOHbutyrate	LDHB	Wald ratio	1	0.0503157	0.0263779	-0.00138498	0.102016	0.0564566	0.0958603	3.17356e-05	TRUE	1.13367e-06
193	met-d-Val	ENSG00000111716.12	Valine || id:met-d-Val	LDHB	Wald ratio	1	0.0479767	0.0256773	-0.00235091	0.0983042	0.0617002	0.0958603	3.02672e-05	TRUE	1.12203e-06
213	met-d-XL_HDL_TG_pct	ENSG00000111716.12	Triglycerides to total lipids ratio in very large HDL || id:met-d-XL_HDL_TG_pct	LDHB	Wald ratio	1	-0.0464909	0.0248956	-0.0952863	0.00230451	0.0618411	0.0958603	3.86275e-05	TRUE	1.18643e-06
87	met-d-LDL_size	ENSG00000111716.12	Average diameter for LDL particles || id:met-d-LDL_size	LDHB	Wald ratio	1	0.0475004	0.025809	-0.00308512	0.098086	0.0657003	0.0958603	3.02672e-05	TRUE	1.12203e-06
211	met-d-XL_HDL_PL_pct	ENSG00000111716.12	Phospholipids to total lipids ratio in very large HDL || id:met-d-XL_HDL_PL_pct	LDHB	Wald ratio	1	0.0442521	0.0242563	-0.00329032	0.0917945	0.0680988	0.0958603	2.21958e-05	TRUE	1.05462e-06
206	met-d-XL_HDL_FC	ENSG00000111716.12	Free cholesterol in very large HDL || id:met-d-XL_HDL_FC	LDHB	Wald ratio	1	0.0445431	0.0246166	-0.00370534	0.0927916	0.0703768	0.0958603	2.59457e-05	TRUE	1.08674e-06
210	met-d-XL_HDL_PL	ENSG00000111716.12	Phospholipids in very large HDL || id:met-d-XL_HDL_PL	LDHB	Wald ratio	1	0.0424663	0.023745	-0.00407382	0.0890064	0.073706	0.0958603	2.10062e-05	TRUE	1.04407e-06
208	met-d-XL_HDL_L	ENSG00000111716.12	Total lipids in very large HDL || id:met-d-XL_HDL_L	LDHB	Wald ratio	1	0.040948	0.0237396	-0.00558161	0.0874777	0.0845487	0.0958603	1.89262e-05	TRUE	1.02515e-06
202	met-d-XL_HDL_C	ENSG00000111716.12	Cholesterol in very large HDL || id:met-d-XL_HDL_C	LDHB	Wald ratio	1	0.0407362	0.0238255	-0.00596174	0.0874341	0.0873076	0.0958603	1.89262e-05	TRUE	1.02515e-06
204	met-d-XL_HDL_CE	ENSG00000111716.12	Cholesteryl esters in very large HDL || id:met-d-XL_HDL_CE	LDHB	Wald ratio	1	0.0393659	0.0236617	-0.0070111	0.0857428	0.0961736	0.0958603	1.80076e-05	TRUE	1.01658e-06
47	met-d-L_HDL_FC_pct	ENSG00000111716.12	Free cholesterol to total lipids ratio in large HDL || id:met-d-L_HDL_FC_pct	LDHB	Wald ratio	1	0.0404915	0.0245522	-0.00763091	0.0886139	0.0991073	0.0958603	1.89262e-05	TRUE	1.02515e-06
53	met-d-L_HDL_TG_pct	ENSG00000111716.12	Triglycerides to total lipids ratio in large HDL || id:met-d-L_HDL_TG_pct	LDHB	Wald ratio	1	-0.0410508	0.0249388	-0.0899307	0.00782921	0.0997509	0.0958603	2.59457e-05	TRUE	1.08674e-06
13	met-d-Creatinine	ENSG00000111716.12	Creatinine || id:met-d-Creatinine	LDHB	Wald ratio	1	-0.0368444	0.0227731	-0.0814798	0.00779093	0.105686	0.0958603	2.21958e-05	TRUE	1.05462e-06
42	met-d-L_HDL_C	ENSG00000111716.12	Cholesterol in large HDL || id:met-d-L_HDL_C	LDHB	Wald ratio	1	0.0340605	0.0232618	-0.0115326	0.0796537	0.143132	0.0958603	1.49259e-05	TRUE	9.86637e-07
46	met-d-L_HDL_FC	ENSG00000111716.12	Free cholesterol in large HDL || id:met-d-L_HDL_FC	LDHB	Wald ratio	1	0.0338449	0.0231499	-0.011529	0.0792187	0.143745	0.0958603	1.30728e-05	TRUE	9.67582e-07
179	met-d-SFA_pct	ENSG00000111716.12	Ratio of saturated fatty acids to total fatty acids || id:met-d-SFA_pct	LDHB	Wald ratio	1	-0.0377001	0.02605	-0.0887581	0.0133579	0.147835	0.0958603	1.80076e-05	TRUE	1.01658e-06
44	met-d-L_HDL_CE	ENSG00000111716.12	Cholesteryl esters in large HDL || id:met-d-L_HDL_CE	LDHB	Wald ratio	1	0.0337119	0.0233254	-0.0120059	0.0794296	0.148377	0.0958603	1.49259e-05	TRUE	9.86637e-07
26	met-d-HDL_size	ENSG00000111716.12	Average diameter for HDL particles || id:met-d-HDL_size	LDHB	Wald ratio	1	0.0330145	0.0234	-0.0128495	0.0788785	0.158281	0.0958603	1.14994e-05	TRUE	9.50617e-07
75	met-d-L_VLDL_PL_pct	ENSG00000111716.12	Phospholipids to total lipids ratio in large VLDL || id:met-d-L_VLDL_PL_pct	LDHB	Wald ratio	1	-0.0360818	0.0256455	-0.0863469	0.0141834	0.159444	0.0958603	1.89262e-05	TRUE	1.02515e-06
223	met-d-XL_VLDL_PL_pct	ENSG00000111716.12	Phospholipids to total lipids ratio in very large VLDL || id:met-d-XL_VLDL_PL_pct	LDHB	Wald ratio	1	-0.0359289	0.0264429	-0.0877569	0.0158991	0.17423	0.0958603	1.30728e-05	TRUE	9.67582e-07
152	met-d-S_HDL_TG	ENSG00000111716.12	Triglycerides in small HDL || id:met-d-S_HDL_TG	LDHB	Wald ratio	1	-0.03449	0.0256227	-0.0847104	0.0157305	0.178279	0.0958603	2.35108e-05	TRUE	1.06606e-06
48	met-d-L_HDL_L	ENSG00000111716.12	Total lipids in large HDL || id:met-d-L_HDL_L	LDHB	Wald ratio	1	0.0306568	0.0231754	-0.014767	0.0760806	0.185897	0.0958603	1.01419e-05	TRUE	9.35275e-07
139	met-d-PUFA_pct	ENSG00000111716.12	Ratio of polyunsaturated fatty acids to total fatty acids || id:met-d-PUFA_pct	LDHB	Wald ratio	1	0.0332232	0.0254112	-0.0165828	0.0830293	0.191069	0.0958603	1.80076e-05	TRUE	1.01658e-06
43	met-d-L_HDL_C_pct	ENSG00000111716.12	Cholesterol to total lipids ratio in large HDL || id:met-d-L_HDL_C_pct	LDHB	Wald ratio	1	0.0319806	0.0249033	-0.0168298	0.0807911	0.199075	0.0958603	1.80076e-05	TRUE	1.01658e-06
163	met-d-S_LDL_PL_pct	ENSG00000111716.12	Phospholipids to total lipids ratio in small LDL || id:met-d-S_LDL_PL_pct	LDHB	Wald ratio	1	0.0336576	0.026364	-0.0180158	0.0853311	0.201726	0.0958603	2.10062e-05	TRUE	1.04407e-06
50	met-d-L_HDL_PL	ENSG00000111716.12	Phospholipids in large HDL || id:met-d-L_HDL_PL	LDHB	Wald ratio	1	0.029425	0.0232448	-0.0161349	0.0749848	0.205559	0.0958603	8.95648e-06	TRUE	9.21227e-07
209	met-d-XL_HDL_P	ENSG00000111716.12	Concentration of very large HDL particles || id:met-d-XL_HDL_P	LDHB	Wald ratio	1	0.0297854	0.0237738	-0.0168113	0.076382	0.210255	0.0958603	7.59027e-06	TRUE	9.04109e-07
134	met-d-Phe	ENSG00000111716.12	Phenylalanine || id:met-d-Phe	LDHB	Wald ratio	1	0.0328092	0.026401	-0.0189367	0.0845551	0.213968	0.0958603	1.36555e-05	TRUE	9.73673e-07
2	met-d-Acetoacetate	ENSG00000111716.12	Acetoacetate || id:met-d-Acetoacetate	LDHB	Wald ratio	1	0.0324045	0.0263878	-0.0193156	0.0841246	0.219443	0.0958603	1.30728e-05	TRUE	9.67582e-07
105	met-d-M_LDL_CE_pct	ENSG00000111716.12	Cholesteryl esters to total lipids ratio in medium LDL || id:met-d-M_LDL_CE_pct	LDHB	Wald ratio	1	-0.0321953	0.0262941	-0.0837318	0.0193412	0.220791	0.0958603	1.56211e-05	TRUE	9.93567e-07
49	met-d-L_HDL_P	ENSG00000111716.12	Concentration of large HDL particles || id:met-d-L_HDL_P	LDHB	Wald ratio	1	0.0281725	0.0231339	-0.0171699	0.0735148	0.223299	0.0958603	8.59386e-06	TRUE	9.16789e-07
77	met-d-L_VLDL_TG_pct	ENSG00000111716.12	Triglycerides to total lipids ratio in large VLDL || id:met-d-L_VLDL_TG_pct	LDHB	Wald ratio	1	0.0318403	0.026285	-0.0196784	0.083359	0.225763	0.0958603	1.10254e-05	TRUE	9.45341e-07
157	met-d-S_LDL_CE_pct	ENSG00000111716.12	Cholesteryl esters to total lipids ratio in small LDL || id:met-d-S_LDL_CE_pct	LDHB	Wald ratio	1	-0.0311103	0.0263685	-0.0827925	0.0205719	0.238068	0.0958603	1.80076e-05	TRUE	1.01658e-06
182	met-d-Total_BCAA	ENSG00000111716.12	Total concentration of branched-chain amino acids (leucine + isoleucine + valine) || id:met-d-Total_BCAA	LDHB	Wald ratio	1	0.0299335	0.0255307	-0.0201066	0.0799736	0.241015	0.0958603	1.19972e-05	TRUE	9.56072e-07
138	met-d-PUFA_by_MUFA	ENSG00000111716.12	Ratio of polyunsaturated fatty acids to monounsaturated fatty acids || id:met-d-PUFA_by_MUFA	LDHB	Wald ratio	1	0.0296141	0.0253279	-0.0200286	0.0792568	0.242311	0.0958603	1.80076e-05	TRUE	1.01658e-06
28	met-d-His	ENSG00000111716.12	Histidine || id:met-d-His	LDHB	Wald ratio	1	0.0305722	0.0264796	-0.0213277	0.0824722	0.248271	0.0958603	1.14994e-05	TRUE	9.50617e-07
101	met-d-M_HDL_TG_pct	ENSG00000111716.12	Triglycerides to total lipids ratio in medium HDL || id:met-d-M_HDL_TG_pct	LDHB	Wald ratio	1	-0.0289018	0.0253388	-0.0785659	0.0207623	0.25403	0.0958603	1.49259e-05	TRUE	9.86637e-07
153	met-d-S_HDL_TG_pct	ENSG00000111716.12	Triglycerides to total lipids ratio in small HDL || id:met-d-S_HDL_TG_pct	LDHB	Wald ratio	1	-0.0281763	0.02513	-0.077431	0.0210784	0.262193	0.0958603	1.56211e-05	TRUE	9.93567e-07
130	met-d-Omega_3_pct	ENSG00000111716.12	Ratio of omega-3 fatty acids to total fatty acids || id:met-d-Omega_3_pct	LDHB	Wald ratio	1	0.0288008	0.0259407	-0.0220429	0.0796445	0.266889	0.0958603	1.80076e-05	TRUE	1.01658e-06
151	met-d-S_HDL_PL_pct	ENSG00000111716.12	Phospholipids to total lipids ratio in small HDL || id:met-d-S_HDL_PL_pct	LDHB	Wald ratio	1	0.0279558	0.0255317	-0.0220864	0.077998	0.273541	0.0958603	7.28122e-06	TRUE	9.00073e-07
71	met-d-L_VLDL_FC_pct	ENSG00000111716.12	Free cholesterol to total lipids ratio in large VLDL || id:met-d-L_VLDL_FC_pct	LDHB	Wald ratio	1	-0.0280186	0.0261587	-0.0792897	0.0232525	0.284124	0.0958603	7.59027e-06	TRUE	9.04109e-07
109	met-d-M_LDL_P	ENSG00000111716.12	Concentration of medium LDL particles || id:met-d-M_LDL_P	LDHB	Wald ratio	1	-0.0280334	0.0264857	-0.0799453	0.0238785	0.289856	0.0958603	1.10254e-05	TRUE	9.45341e-07
112	met-d-M_LDL_TG	ENSG00000111716.12	Triglycerides in medium LDL || id:met-d-M_LDL_TG	LDHB	Wald ratio	1	-0.0274704	0.0260276	-0.0784845	0.0235438	0.291228	0.0958603	1.49259e-05	TRUE	9.86637e-07
27	met-d-HDL_TG	ENSG00000111716.12	Triglycerides in HDL || id:met-d-HDL_TG	LDHB	Wald ratio	1	-0.0269128	0.0260499	-0.0779706	0.024145	0.301545	0.0958603	1.63625e-05	TRUE	1.00084e-06
168	met-d-S_VLDL_CE	ENSG00000111716.12	Cholesteryl esters in small VLDL || id:met-d-S_VLDL_CE	LDHB	Wald ratio	1	-0.0271054	0.0263751	-0.0788007	0.0245899	0.304096	0.0958603	1.01419e-05	TRUE	9.35275e-07
104	met-d-M_LDL_CE	ENSG00000111716.12	Cholesteryl esters in medium LDL || id:met-d-M_LDL_CE	LDHB	Wald ratio	1	-0.0270949	0.0264487	-0.0789344	0.0247446	0.305631	0.0958603	9.7294e-06	TRUE	9.30462e-07
45	met-d-L_HDL_CE_pct	ENSG00000111716.12	Cholesteryl esters to total lipids ratio in large HDL || id:met-d-L_HDL_CE_pct	LDHB	Wald ratio	1	0.0257466	0.0252728	-0.0237881	0.0752813	0.308324	0.0958603	1.25209e-05	TRUE	9.61721e-07
237	met-d-XS_VLDL_TG_pct	ENSG00000111716.12	Triglycerides to total lipids ratio in very small VLDL || id:met-d-XS_VLDL_TG_pct	LDHB	Wald ratio	1	-0.0252362	0.025102	-0.0744363	0.0239638	0.31473	0.0958603	1.71558e-05	TRUE	1.00849e-06
203	met-d-XL_HDL_C_pct	ENSG00000111716.12	Cholesterol to total lipids ratio in very large HDL || id:met-d-XL_HDL_C_pct	LDHB	Wald ratio	1	-0.0253435	0.0252175	-0.0747699	0.0240828	0.314899	0.0958603	7.28122e-06	TRUE	9.00073e-07
149	met-d-S_HDL_P	ENSG00000111716.12	Concentration of small HDL particles || id:met-d-S_HDL_P	LDHB	Wald ratio	1	-0.026318	0.0264212	-0.0781036	0.0254676	0.319205	0.0958603	8.95648e-06	TRUE	9.21227e-07
207	met-d-XL_HDL_FC_pct	ENSG00000111716.12	Free cholesterol to total lipids ratio in very large HDL || id:met-d-XL_HDL_FC_pct	LDHB	Wald ratio	1	-0.023258	0.0234079	-0.0691375	0.0226214	0.320419	0.0958603	3.77201e-06	TRUE	8.4785e-07
127	met-d-MUFA_pct	ENSG00000111716.12	Ratio of monounsaturated fatty acids to total fatty acids || id:met-d-MUFA_pct	LDHB	Wald ratio	1	-0.0250149	0.025324	-0.07465	0.0246203	0.323255	0.0958603	1.36555e-05	TRUE	9.73673e-07
100	met-d-M_HDL_TG	ENSG00000111716.12	Triglycerides in medium HDL || id:met-d-M_HDL_TG	LDHB	Wald ratio	1	-0.025441	0.0260914	-0.0765802	0.0256982	0.329524	0.0958603	1.30728e-05	TRUE	9.67582e-07
108	met-d-M_LDL_L	ENSG00000111716.12	Total lipids in medium LDL || id:met-d-M_LDL_L	LDHB	Wald ratio	1	-0.0255056	0.0264505	-0.0773486	0.0263375	0.334908	0.0958603	8.59386e-06	TRUE	9.16789e-07
161	met-d-S_LDL_P	ENSG00000111716.12	Concentration of small LDL particles || id:met-d-S_LDL_P	LDHB	Wald ratio	1	-0.0254767	0.0264352	-0.0772898	0.0263364	0.335176	0.0958603	1.01419e-05	TRUE	9.35275e-07
173	met-d-S_VLDL_P	ENSG00000111716.12	Concentration of small VLDL particles || id:met-d-S_VLDL_P	LDHB	Wald ratio	1	-0.0251088	0.0260758	-0.0762173	0.0259997	0.33559	0.0958603	1.10254e-05	TRUE	9.45341e-07
41	met-d-Ile	ENSG00000111716.12	Isoleucine || id:met-d-Ile	LDHB	Wald ratio	1	0.024859	0.0259107	-0.025926	0.075644	0.337351	0.0958603	7.91157e-06	TRUE	9.08236e-07
111	met-d-M_LDL_PL_pct	ENSG00000111716.12	Phospholipids to total lipids ratio in medium LDL || id:met-d-M_LDL_PL_pct	LDHB	Wald ratio	1	0.0252124	0.0263914	-0.0265148	0.0769396	0.339413	0.0958603	9.7294e-06	TRUE	9.30462e-07
95	met-d-M_HDL_FC_pct	ENSG00000111716.12	Free cholesterol to total lipids ratio in medium HDL || id:met-d-M_HDL_FC_pct	LDHB	Wald ratio	1	0.0222571	0.0234215	-0.0236491	0.0681633	0.341968	0.0958603	6.42135e-06	TRUE	8.88467e-07
172	met-d-S_VLDL_L	ENSG00000111716.12	Total lipids in small VLDL || id:met-d-S_VLDL_L	LDHB	Wald ratio	1	-0.024804	0.0261518	-0.0760616	0.0264535	0.342893	0.0958603	1.05734e-05	TRUE	9.40231e-07
166	met-d-S_VLDL_C	ENSG00000111716.12	Cholesterol in small VLDL || id:met-d-S_VLDL_C	LDHB	Wald ratio	1	-0.0248594	0.0264066	-0.0766164	0.0268975	0.346495	0.0958603	8.59386e-06	TRUE	9.16789e-07
102	met-d-M_LDL_C	ENSG00000111716.12	Cholesterol in medium LDL || id:met-d-M_LDL_C	LDHB	Wald ratio	1	-0.024645	0.0264618	-0.0765101	0.0272201	0.351677	0.0958603	8.24584e-06	TRUE	9.12461e-07
236	met-d-XS_VLDL_TG	ENSG00000111716.12	Triglycerides in very small VLDL || id:met-d-XS_VLDL_TG	LDHB	Wald ratio	1	-0.0238196	0.026012	-0.0748032	0.027164	0.359816	0.0958603	1.14994e-05	TRUE	9.50617e-07
88	met-d-LDL_TG	ENSG00000111716.12	Triglycerides in LDL || id:met-d-LDL_TG	LDHB	Wald ratio	1	-0.0238818	0.0261221	-0.0750811	0.0273175	0.360592	0.0958603	1.14994e-05	TRUE	9.50617e-07
133	met-d-Omega_6_pct	ENSG00000111716.12	Ratio of omega-6 fatty acids to total fatty acids || id:met-d-Omega_6_pct	LDHB	Wald ratio	1	0.0233657	0.0256981	-0.0270027	0.073734	0.363226	0.0958603	8.24584e-06	TRUE	9.12461e-07
164	met-d-S_LDL_TG	ENSG00000111716.12	Triglycerides in small LDL || id:met-d-S_LDL_TG	LDHB	Wald ratio	1	-0.0230725	0.0257721	-0.0735859	0.0274409	0.370653	0.0958603	1.25209e-05	TRUE	9.61721e-07
110	met-d-M_LDL_PL	ENSG00000111716.12	Phospholipids in medium LDL || id:met-d-M_LDL_PL	LDHB	Wald ratio	1	-0.022911	0.0264513	-0.0747556	0.0289336	0.386404	0.0958603	6.98378e-06	TRUE	8.96124e-07
148	met-d-S_HDL_L	ENSG00000111716.12	Total lipids in small HDL || id:met-d-S_HDL_L	LDHB	Wald ratio	1	-0.0223853	0.0263267	-0.0739857	0.029215	0.395164	0.0958603	8.59386e-06	TRUE	9.16789e-07
156	met-d-S_LDL_CE	ENSG00000111716.12	Cholesteryl esters in small LDL || id:met-d-S_LDL_CE	LDHB	Wald ratio	1	-0.0223488	0.0264256	-0.0741429	0.0294454	0.397706	0.0958603	7.28122e-06	TRUE	9.00073e-07
174	met-d-S_VLDL_PL	ENSG00000111716.12	Phospholipids in small VLDL || id:met-d-S_VLDL_PL	LDHB	Wald ratio	1	-0.0222802	0.02636	-0.0739459	0.0293855	0.397984	0.0958603	7.91157e-06	TRUE	9.08236e-07
57	met-d-L_LDL_CE_pct	ENSG00000111716.12	Cholesteryl esters to total lipids ratio in large LDL || id:met-d-L_LDL_CE_pct	LDHB	Wald ratio	1	-0.0223467	0.0264791	-0.0742458	0.0295524	0.398705	0.0958603	8.95648e-06	TRUE	9.21227e-07
80	met-d-Lactate	ENSG00000111716.12	Lactate || id:met-d-Lactate	LDHB	Wald ratio	1	-0.0222306	0.0264364	-0.0740459	0.0295847	0.400398	0.0958603	6.1553e-06	TRUE	8.84751e-07
198	met-d-VLDL_P	ENSG00000111716.12	Concentration of VLDL particles || id:met-d-VLDL_P	LDHB	Wald ratio	1	-0.022085	0.0262665	-0.0735673	0.0293972	0.400456	0.0958603	8.24584e-06	TRUE	9.12461e-07
200	met-d-VLDL_size	ENSG00000111716.12	Average diameter for VLDL particles || id:met-d-VLDL_size	LDHB	Wald ratio	1	-0.0206237	0.0246275	-0.0688935	0.0276462	0.402354	0.0958603	1.14994e-05	TRUE	9.50617e-07
74	met-d-L_VLDL_PL	ENSG00000111716.12	Phospholipids in large VLDL || id:met-d-L_VLDL_PL	LDHB	Wald ratio	1	-0.0212778	0.0254876	-0.0712334	0.0286778	0.403813	0.0958603	1.19972e-05	TRUE	9.56072e-07
146	met-d-S_HDL_FC	ENSG00000111716.12	Free cholesterol in small HDL || id:met-d-S_HDL_FC	LDHB	Wald ratio	1	-0.0215458	0.0259332	-0.072375	0.0292833	0.406076	0.0958603	8.59386e-06	TRUE	9.16789e-07
216	met-d-XL_VLDL_CE	ENSG00000111716.12	Cholesteryl esters in very large VLDL || id:met-d-XL_VLDL_CE	LDHB	Wald ratio	1	-0.0214134	0.025998	-0.0723695	0.0295427	0.410135	0.0958603	7.91157e-06	TRUE	9.08236e-07
199	met-d-VLDL_PL	ENSG00000111716.12	Phospholipids in VLDL || id:met-d-VLDL_PL	LDHB	Wald ratio	1	-0.0214546	0.02609	-0.0725911	0.0296819	0.41089	0.0958603	8.95648e-06	TRUE	9.21227e-07
64	met-d-L_LDL_TG	ENSG00000111716.12	Triglycerides in large LDL || id:met-d-L_LDL_TG	LDHB	Wald ratio	1	-0.0214644	0.0261707	-0.0727589	0.0298301	0.412118	0.0958603	9.33465e-06	TRUE	9.25782e-07
229	met-d-XS_VLDL_CE_pct	ENSG00000111716.12	Cholesteryl esters to total lipids ratio in very small VLDL || id:met-d-XS_VLDL_CE_pct	LDHB	Wald ratio	1	0.0202766	0.0249102	-0.0285475	0.0691006	0.415653	0.0958603	1.19972e-05	TRUE	9.56072e-07
142	met-d-S_HDL_C	ENSG00000111716.12	Cholesterol in small HDL || id:met-d-S_HDL_C	LDHB	Wald ratio	1	-0.0214162	0.0263728	-0.0731069	0.0302745	0.416759	0.0958603	6.1553e-06	TRUE	8.84751e-07
227	met-d-XS_VLDL_C_pct	ENSG00000111716.12	Cholesterol to total lipids ratio in very small VLDL || id:met-d-XS_VLDL_C_pct	LDHB	Wald ratio	1	0.0200275	0.0250409	-0.0290526	0.0691076	0.42383	0.0958603	1.14994e-05	TRUE	9.50617e-07
196	met-d-VLDL_FC	ENSG00000111716.12	Free cholesterol in VLDL || id:met-d-VLDL_FC	LDHB	Wald ratio	1	-0.0209177	0.0262142	-0.0722976	0.0304622	0.424898	0.0958603	8.24584e-06	TRUE	9.12461e-07
235	met-d-XS_VLDL_PL_pct	ENSG00000111716.12	Phospholipids to total lipids ratio in very small VLDL || id:met-d-XS_VLDL_PL_pct	LDHB	Wald ratio	1	0.020529	0.0257753	-0.0299906	0.0710486	0.425764	0.0958603	4.74378e-06	TRUE	8.63817e-07
214	met-d-XL_VLDL_C	ENSG00000111716.12	Cholesterol in very large VLDL || id:met-d-XL_VLDL_C	LDHB	Wald ratio	1	-0.0205322	0.0257993	-0.0710988	0.0300344	0.426122	0.0958603	8.95648e-06	TRUE	9.21227e-07
20	met-d-HDL_C	ENSG00000111716.12	HDL cholesterol || id:met-d-HDL_C	LDHB	Wald ratio	1	0.0187533	0.023588	-0.0274792	0.0649859	0.426593	0.0958603	4.74378e-06	TRUE	8.63817e-07
82	met-d-LDL_CE	ENSG00000111716.12	Cholesteryl esters in LDL || id:met-d-LDL_CE	LDHB	Wald ratio	1	-0.0208268	0.0263448	-0.0724626	0.030809	0.429208	0.0958603	7.28122e-06	TRUE	9.00073e-07
22	met-d-HDL_FC	ENSG00000111716.12	Free cholesterol in HDL || id:met-d-HDL_FC	LDHB	Wald ratio	1	0.0184895	0.0234009	-0.0273762	0.0643552	0.429458	0.0958603	2.80409e-06	TRUE	8.30077e-07
197	met-d-VLDL_L	ENSG00000111716.12	Total lipids in VLDL || id:met-d-VLDL_L	LDHB	Wald ratio	1	-0.0203961	0.0258983	-0.0711569	0.0303646	0.430962	0.0958603	9.33465e-06	TRUE	9.25782e-07
21	met-d-HDL_CE	ENSG00000111716.12	Cholesteryl esters in HDL || id:met-d-HDL_CE	LDHB	Wald ratio	1	0.0183638	0.0237065	-0.028101	0.0648286	0.438558	0.0958603	5.18165e-06	TRUE	8.70556e-07
170	met-d-S_VLDL_FC	ENSG00000111716.12	Free cholesterol in small VLDL || id:met-d-S_VLDL_FC	LDHB	Wald ratio	1	-0.020391	0.026415	-0.0721644	0.0313825	0.440147	0.0958603	6.1553e-06	TRUE	8.84751e-07
70	met-d-L_VLDL_FC	ENSG00000111716.12	Free cholesterol in large VLDL || id:met-d-L_VLDL_FC	LDHB	Wald ratio	1	-0.0193783	0.0255517	-0.0694596	0.0307031	0.448215	0.0958603	9.7294e-06	TRUE	9.30462e-07
178	met-d-SFA	ENSG00000111716.12	Saturated fatty acids || id:met-d-SFA	LDHB	Wald ratio	1	-0.0198149	0.0261698	-0.0711077	0.031478	0.448951	0.0958603	7.91157e-06	TRUE	9.08236e-07
144	met-d-S_HDL_CE	ENSG00000111716.12	Cholesteryl esters in small HDL || id:met-d-S_HDL_CE	LDHB	Wald ratio	1	-0.0198299	0.0264575	-0.0716866	0.0320269	0.453557	0.0958603	4.9589e-06	TRUE	8.67159e-07
126	met-d-MUFA	ENSG00000111716.12	Monounsaturated fatty acids || id:met-d-MUFA	LDHB	Wald ratio	1	-0.0194251	0.0261471	-0.0706734	0.0318232	0.457531	0.0958603	8.95648e-06	TRUE	9.21227e-07
39	met-d-IDL_TG	ENSG00000111716.12	Triglycerides in IDL || id:met-d-IDL_TG	LDHB	Wald ratio	1	-0.019338	0.0261024	-0.0704988	0.0318228	0.458784	0.0958603	7.28122e-06	TRUE	9.00073e-07
66	met-d-L_VLDL_C	ENSG00000111716.12	Cholesterol in large VLDL || id:met-d-L_VLDL_C	LDHB	Wald ratio	1	-0.019105	0.0258355	-0.0697427	0.0315326	0.459611	0.0958603	7.59027e-06	TRUE	9.04109e-07
176	met-d-S_VLDL_TG	ENSG00000111716.12	Triglycerides in small VLDL || id:met-d-S_VLDL_TG	LDHB	Wald ratio	1	-0.0189388	0.0256397	-0.0691926	0.0313151	0.46012	0.0958603	1.01419e-05	TRUE	9.35275e-07
84	met-d-LDL_L	ENSG00000111716.12	Total lipids in LDL || id:met-d-LDL_L	LDHB	Wald ratio	1	-0.0194275	0.0263254	-0.0710254	0.0321703	0.460529	0.0958603	6.1553e-06	TRUE	8.84751e-07
212	met-d-XL_HDL_TG	ENSG00000111716.12	Triglycerides in very large HDL || id:met-d-XL_HDL_TG	LDHB	Wald ratio	1	-0.0191364	0.0259455	-0.0699896	0.0317167	0.46078	0.0958603	1.25209e-05	TRUE	9.61721e-07
221	met-d-XL_VLDL_P	ENSG00000111716.12	Concentration of very large VLDL particles || id:met-d-XL_VLDL_P	LDHB	Wald ratio	1	-0.0187207	0.0253901	-0.0684853	0.031044	0.460928	0.0958603	1.01419e-05	TRUE	9.35275e-07
194	met-d-VLDL_C	ENSG00000111716.12	VLDL cholesterol || id:met-d-VLDL_C	LDHB	Wald ratio	1	-0.0194165	0.0263725	-0.0711066	0.0322735	0.461583	0.0958603	6.42135e-06	TRUE	8.88467e-07
129	met-d-Omega_3	ENSG00000111716.12	Omega-3 fatty acids || id:met-d-Omega_3	LDHB	Wald ratio	1	0.0190647	0.0259916	-0.0318789	0.0700083	0.463257	0.0958603	8.59386e-06	TRUE	9.16789e-07
181	met-d-TG_by_PG	ENSG00000111716.12	Ratio of triglycerides to phosphoglycerides || id:met-d-TG_by_PG	LDHB	Wald ratio	1	-0.0179648	0.0245176	-0.0660192	0.0300897	0.463723	0.0958603	9.33465e-06	TRUE	9.25782e-07
120	met-d-M_VLDL_L	ENSG00000111716.12	Total lipids in medium VLDL || id:met-d-M_VLDL_L	LDHB	Wald ratio	1	-0.0192179	0.0262306	-0.0706298	0.032194	0.46377	0.0958603	7.59027e-06	TRUE	9.04109e-07
240	met-d-XXL_VLDL_CE	ENSG00000111716.12	Cholesteryl esters in chylomicrons and extremely large VLDL || id:met-d-XXL_VLDL_CE	LDHB	Wald ratio	1	-0.0186096	0.0255163	-0.0686215	0.0314023	0.465804	0.0958603	7.59027e-06	TRUE	9.04109e-07
122	met-d-M_VLDL_PL	ENSG00000111716.12	Phospholipids in medium VLDL || id:met-d-M_VLDL_PL	LDHB	Wald ratio	1	-0.0192072	0.0263693	-0.0708911	0.0324767	0.466374	0.0958603	6.69734e-06	TRUE	8.92256e-07
121	met-d-M_VLDL_P	ENSG00000111716.12	Concentration of medium VLDL particles || id:met-d-M_VLDL_P	LDHB	Wald ratio	1	-0.0191502	0.026345	-0.0707863	0.0324859	0.467286	0.0958603	6.69734e-06	TRUE	8.92256e-07
160	met-d-S_LDL_L	ENSG00000111716.12	Total lipids in small LDL || id:met-d-S_LDL_L	LDHB	Wald ratio	1	-0.019188	0.0264063	-0.0709443	0.0325684	0.467444	0.0958603	6.1553e-06	TRUE	8.84751e-07
132	met-d-Omega_6_by_Omega_3	ENSG00000111716.12	Ratio of omega-6 fatty acids to omega-3 fatty acids || id:met-d-Omega_6_by_Omega_3	LDHB	Wald ratio	1	-0.0188782	0.0261423	-0.0701171	0.0323606	0.470212	0.0958603	9.33465e-06	TRUE	9.25782e-07
51	met-d-L_HDL_PL_pct	ENSG00000111716.12	Phospholipids to total lipids ratio in large HDL || id:met-d-L_HDL_PL_pct	LDHB	Wald ratio	1	-0.0184279	0.0255633	-0.0685319	0.0316761	0.470987	0.0958603	4.9589e-06	TRUE	8.67159e-07
154	met-d-S_LDL_C	ENSG00000111716.12	Cholesterol in small LDL || id:met-d-S_LDL_C	LDHB	Wald ratio	1	-0.0190484	0.0264383	-0.0708676	0.0327707	0.471226	0.0958603	5.65119e-06	TRUE	8.77527e-07
169	met-d-S_VLDL_CE_pct	ENSG00000111716.12	Cholesteryl esters to total lipids ratio in small VLDL || id:met-d-S_VLDL_CE_pct	LDHB	Wald ratio	1	-0.0186753	0.0260546	-0.0697423	0.0323916	0.473511	0.0958603	2.66116e-06	TRUE	8.2724e-07
15	met-d-DHA_pct	ENSG00000111716.12	Ratio of docosahexaenoic acid to total fatty acids || id:met-d-DHA_pct	LDHB	Wald ratio	1	0.0183878	0.0256966	-0.0319775	0.068753	0.474255	0.0958603	9.7294e-06	TRUE	9.30462e-07
91	met-d-M_HDL_C_pct	ENSG00000111716.12	Cholesterol to total lipids ratio in medium HDL || id:met-d-M_HDL_C_pct	LDHB	Wald ratio	1	0.0178688	0.0251512	-0.0314275	0.0671651	0.477422	0.0958603	5.89872e-06	TRUE	8.81106e-07
73	met-d-L_VLDL_P	ENSG00000111716.12	Concentration of large VLDL particles || id:met-d-L_VLDL_P	LDHB	Wald ratio	1	-0.0180487	0.0255059	-0.0680402	0.0319429	0.479177	0.0958603	9.33465e-06	TRUE	9.25782e-07
222	met-d-XL_VLDL_PL	ENSG00000111716.12	Phospholipids in very large VLDL || id:met-d-XL_VLDL_PL	LDHB	Wald ratio	1	-0.0180387	0.025492	-0.0680029	0.0319255	0.479179	0.0958603	9.33465e-06	TRUE	9.25782e-07
190	met-d-Total_TG	ENSG00000111716.12	Total triglycerides || id:met-d-Total_TG	LDHB	Wald ratio	1	-0.0179759	0.0255719	-0.0680967	0.0321449	0.482083	0.0958603	8.95648e-06	TRUE	9.21227e-07
81	met-d-LDL_C	ENSG00000111716.12	LDL cholesterol || id:met-d-LDL_C	LDHB	Wald ratio	1	-0.0184474	0.0263	-0.0699955	0.0331007	0.48304	0.0958603	5.65119e-06	TRUE	8.77527e-07
218	met-d-XL_VLDL_FC	ENSG00000111716.12	Free cholesterol in very large VLDL || id:met-d-XL_VLDL_FC	LDHB	Wald ratio	1	-0.0176507	0.0255864	-0.0678001	0.0324987	0.490291	0.0958603	7.59027e-06	TRUE	9.04109e-07
67	met-d-L_VLDL_C_pct	ENSG00000111716.12	Cholesterol to total lipids ratio in large VLDL || id:met-d-L_VLDL_C_pct	LDHB	Wald ratio	1	-0.0173897	0.0257948	-0.0679474	0.033168	0.500212	0.0958603	3.77201e-06	TRUE	8.4785e-07
107	met-d-M_LDL_FC_pct	ENSG00000111716.12	Free cholesterol to total lipids ratio in medium LDL || id:met-d-M_LDL_FC_pct	LDHB	Wald ratio	1	0.0170127	0.0253153	-0.0326054	0.0666307	0.501565	0.0958603	7.59027e-06	TRUE	9.04109e-07
56	met-d-L_LDL_CE	ENSG00000111716.12	Cholesteryl esters in large LDL || id:met-d-L_LDL_CE	LDHB	Wald ratio	1	-0.0175302	0.0261795	-0.0688421	0.0337817	0.503104	0.0958603	5.41229e-06	TRUE	8.74011e-07
68	met-d-L_VLDL_CE	ENSG00000111716.12	Cholesteryl esters in large VLDL || id:met-d-L_VLDL_CE	LDHB	Wald ratio	1	-0.017457	0.0260964	-0.068606	0.033692	0.503532	0.0958603	5.89872e-06	TRUE	8.81106e-07
40	met-d-IDL_TG_pct	ENSG00000111716.12	Triglycerides to total lipids ratio in IDL || id:met-d-IDL_TG_pct	LDHB	Wald ratio	1	-0.0169729	0.0255265	-0.0670048	0.033059	0.506107	0.0958603	8.95648e-06	TRUE	9.21227e-07
195	met-d-VLDL_CE	ENSG00000111716.12	Cholesteryl esters in VLDL || id:met-d-VLDL_CE	LDHB	Wald ratio	1	-0.01754	0.0264165	-0.0693163	0.0342362	0.506702	0.0958603	4.74378e-06	TRUE	8.63817e-07
150	met-d-S_HDL_PL	ENSG00000111716.12	Phospholipids in small HDL || id:met-d-S_HDL_PL	LDHB	Wald ratio	1	-0.0173372	0.0261884	-0.0686665	0.033992	0.507958	0.0958603	6.1553e-06	TRUE	8.84751e-07
63	met-d-L_LDL_PL_pct	ENSG00000111716.12	Phospholipids to total lipids ratio in large LDL || id:met-d-L_LDL_PL_pct	LDHB	Wald ratio	1	0.0173491	0.0264166	-0.0344273	0.0691256	0.51134	0.0958603	5.89872e-06	TRUE	8.81106e-07
225	met-d-XL_VLDL_TG_pct	ENSG00000111716.12	Triglycerides to total lipids ratio in very large VLDL || id:met-d-XL_VLDL_TG_pct	LDHB	Wald ratio	1	0.0164568	0.0255907	-0.033701	0.0666146	0.520175	0.0958603	2.66116e-06	TRUE	8.2724e-07
220	met-d-XL_VLDL_L	ENSG00000111716.12	Total lipids in very large VLDL || id:met-d-XL_VLDL_L	LDHB	Wald ratio	1	-0.0161991	0.0254163	-0.0660152	0.0336169	0.523896	0.0958603	7.59027e-06	TRUE	9.04109e-07
118	met-d-M_VLDL_FC	ENSG00000111716.12	Free cholesterol in medium VLDL || id:met-d-M_VLDL_FC	LDHB	Wald ratio	1	-0.0167525	0.0264059	-0.068508	0.035003	0.525805	0.0958603	4.9589e-06	TRUE	8.67159e-07
86	met-d-LDL_PL	ENSG00000111716.12	Phospholipids in LDL || id:met-d-LDL_PL	LDHB	Wald ratio	1	-0.0166828	0.0263524	-0.0683335	0.034968	0.526692	0.0958603	4.14098e-06	TRUE	8.54096e-07
106	met-d-M_LDL_FC	ENSG00000111716.12	Free cholesterol in medium LDL || id:met-d-M_LDL_FC	LDHB	Wald ratio	1	-0.0166902	0.0263823	-0.0683996	0.0350191	0.526976	0.0958603	3.42724e-06	TRUE	8.41774e-07
123	met-d-M_VLDL_PL_pct	ENSG00000111716.12	Phospholipids to total lipids ratio in medium VLDL || id:met-d-M_VLDL_PL_pct	LDHB	Wald ratio	1	-0.015897	0.025344	-0.0655714	0.0337773	0.530496	0.0958603	2.66116e-06	TRUE	8.2724e-07
8	met-d-ApoB_by_ApoA1	ENSG00000111716.12	Ratio of apolipoprotein B to apolipoprotein A1 || id:met-d-ApoB_by_ApoA1	LDHB	Wald ratio	1	-0.0162595	0.0260053	-0.06723	0.0347109	0.531815	0.0958603	4.53593e-06	TRUE	8.60527e-07
60	met-d-L_LDL_L	ENSG00000111716.12	Total lipids in large LDL || id:met-d-L_LDL_L	LDHB	Wald ratio	1	-0.0163052	0.0261567	-0.0675723	0.0349618	0.533042	0.0958603	4.74378e-06	TRUE	8.63817e-07
238	met-d-XXL_VLDL_C	ENSG00000111716.12	Cholesterol in chylomicrons and extremely large VLDL || id:met-d-XXL_VLDL_C	LDHB	Wald ratio	1	-0.0158366	0.025464	-0.065746	0.0340727	0.533992	0.0958603	6.42135e-06	TRUE	8.88467e-07
52	met-d-L_HDL_TG	ENSG00000111716.12	Triglycerides in large HDL || id:met-d-L_HDL_TG	LDHB	Wald ratio	1	-0.0157292	0.025357	-0.065429	0.0339706	0.535055	0.0958603	7.91157e-06	TRUE	9.08236e-07
1	met-d-Acetate	ENSG00000111716.12	Acetate || id:met-d-Acetate	LDHB	Wald ratio	1	0.0163776	0.0265862	-0.0357315	0.0684866	0.537883	0.0958603	3.26342e-06	TRUE	8.38795e-07
59	met-d-L_LDL_FC_pct	ENSG00000111716.12	Free cholesterol to total lipids ratio in large LDL || id:met-d-L_LDL_FC_pct	LDHB	Wald ratio	1	0.0153744	0.0251864	-0.0339909	0.0647397	0.541581	0.0958603	7.28122e-06	TRUE	9.00073e-07
201	met-d-VLDL_TG	ENSG00000111716.12	Triglycerides in VLDL || id:met-d-VLDL_TG	LDHB	Wald ratio	1	-0.015459	0.0254213	-0.0652849	0.0343668	0.543112	0.0958603	7.91157e-06	TRUE	9.08236e-07
124	met-d-M_VLDL_TG	ENSG00000111716.12	Triglycerides in medium VLDL || id:met-d-M_VLDL_TG	LDHB	Wald ratio	1	-0.015594	0.0256645	-0.0658963	0.0347084	0.543447	0.0958603	7.59027e-06	TRUE	9.04109e-07
72	met-d-L_VLDL_L	ENSG00000111716.12	Total lipids in large VLDL || id:met-d-L_VLDL_L	LDHB	Wald ratio	1	-0.0154883	0.0255267	-0.0655207	0.034544	0.544017	0.0958603	7.59027e-06	TRUE	9.04109e-07
25	met-d-HDL_PL	ENSG00000111716.12	Phospholipids in HDL || id:met-d-HDL_PL	LDHB	Wald ratio	1	0.0143142	0.023875	-0.0324808	0.0611092	0.548807	0.0958603	1.47838e-06	TRUE	8.0045e-07
32	met-d-IDL_CE_pct	ENSG00000111716.12	Cholesteryl esters to total lipids ratio in IDL || id:met-d-IDL_CE_pct	LDHB	Wald ratio	1	0.0154176	0.0259223	-0.0353902	0.0662254	0.552003	0.0958603	3.95337e-06	TRUE	8.50951e-07
128	met-d-non_HDL_C	ENSG00000111716.12	Total cholesterol minus HDL-C || id:met-d-non_HDL_C	LDHB	Wald ratio	1	-0.0156204	0.0262692	-0.067108	0.0358672	0.552093	0.0958603	4.33509e-06	TRUE	8.57288e-07
23	met-d-HDL_L	ENSG00000111716.12	Total lipids in HDL || id:met-d-HDL_L	LDHB	Wald ratio	1	0.0140675	0.0237167	-0.0324171	0.0605522	0.553081	0.0958603	1.57811e-06	TRUE	8.03014e-07
224	met-d-XL_VLDL_TG	ENSG00000111716.12	Triglycerides in very large VLDL || id:met-d-XL_VLDL_TG	LDHB	Wald ratio	1	-0.014818	0.0252658	-0.0643389	0.034703	0.557551	0.0958603	6.69734e-06	TRUE	8.92256e-07
7	met-d-ApoB	ENSG00000111716.12	Apolipoprotein B || id:met-d-ApoB	LDHB	Wald ratio	1	-0.0154624	0.0263767	-0.0671606	0.0362359	0.557731	0.0958603	3.77201e-06	TRUE	8.4785e-07
54	met-d-L_LDL_C	ENSG00000111716.12	Cholesterol in large LDL || id:met-d-L_LDL_C	LDHB	Wald ratio	1	-0.0152898	0.0261176	-0.0664803	0.0359008	0.558266	0.0958603	4.14098e-06	TRUE	8.54096e-07
187	met-d-Total_L	ENSG00000111716.12	Total lipids in lipoprotein particles || id:met-d-Total_L	LDHB	Wald ratio	1	-0.0149927	0.0259833	-0.0659199	0.0359346	0.563931	0.0958603	5.65119e-06	TRUE	8.77527e-07
93	met-d-M_HDL_CE_pct	ENSG00000111716.12	Cholesteryl esters to total lipids ratio in medium HDL || id:met-d-M_HDL_CE_pct	LDHB	Wald ratio	1	0.0147443	0.0256155	-0.0354621	0.0649507	0.564886	0.0958603	3.95337e-06	TRUE	8.50951e-07
155	met-d-S_LDL_C_pct	ENSG00000111716.12	Cholesterol to total lipids ratio in small LDL || id:met-d-S_LDL_C_pct	LDHB	Wald ratio	1	-0.0152005	0.0265172	-0.0671742	0.0367732	0.566487	0.0958603	2.52307e-06	TRUE	8.24435e-07
246	met-d-XXL_VLDL_PL	ENSG00000111716.12	Phospholipids in chylomicrons and extremely large VLDL || id:met-d-XXL_VLDL_PL	LDHB	Wald ratio	1	-0.0142651	0.0253566	-0.063964	0.0354337	0.57372	0.0958603	5.41229e-06	TRUE	8.74011e-07
233	met-d-XS_VLDL_P	ENSG00000111716.12	Concentration of very small VLDL particles || id:met-d-XS_VLDL_P	LDHB	Wald ratio	1	-0.0145036	0.0260571	-0.0655755	0.0365683	0.577796	0.0958603	4.53593e-06	TRUE	8.60527e-07
30	met-d-IDL_C_pct	ENSG00000111716.12	Cholesterol to total lipids ratio in IDL || id:met-d-IDL_C_pct	LDHB	Wald ratio	1	0.014326	0.025796	-0.0362341	0.064886	0.578651	0.0958603	6.1553e-06	TRUE	8.84751e-07
85	met-d-LDL_P	ENSG00000111716.12	Concentration of LDL particles || id:met-d-LDL_P	LDHB	Wald ratio	1	-0.0143249	0.0263923	-0.0660537	0.037404	0.58729	0.0958603	3.26342e-06	TRUE	8.38795e-07
62	met-d-L_LDL_PL	ENSG00000111716.12	Phospholipids in large LDL || id:met-d-L_LDL_PL	LDHB	Wald ratio	1	-0.0138495	0.026214	-0.0652291	0.03753	0.597274	0.0958603	2.80409e-06	TRUE	8.30077e-07
242	met-d-XXL_VLDL_FC	ENSG00000111716.12	Free cholesterol in chylomicrons and extremely large VLDL || id:met-d-XXL_VLDL_FC	LDHB	Wald ratio	1	-0.0133687	0.0254545	-0.0632594	0.0365221	0.599445	0.0958603	5.65119e-06	TRUE	8.77527e-07
36	met-d-IDL_P	ENSG00000111716.12	Concentration of IDL particles || id:met-d-IDL_P	LDHB	Wald ratio	1	-0.0132021	0.0261333	-0.0644233	0.0380191	0.61343	0.0958603	2.3897e-06	TRUE	8.2166e-07
185	met-d-Total_FA	ENSG00000111716.12	Total fatty acids || id:met-d-Total_FA	LDHB	Wald ratio	1	-0.0129029	0.0262018	-0.0642585	0.0384526	0.622406	0.0958603	3.95337e-06	TRUE	8.50951e-07
12	met-d-Clinical_LDL_C	ENSG00000111716.12	Clinical LDL cholesterol || id:met-d-Clinical_LDL_C	LDHB	Wald ratio	1	-0.012811	0.026261	-0.0642825	0.0386605	0.625667	0.0958603	2.2609e-06	TRUE	8.18916e-07
244	met-d-XXL_VLDL_L	ENSG00000111716.12	Total lipids in chylomicrons and extremely large VLDL || id:met-d-XXL_VLDL_L	LDHB	Wald ratio	1	-0.0122432	0.025445	-0.0621154	0.037629	0.630401	0.0958603	4.53593e-06	TRUE	8.60527e-07
245	met-d-XXL_VLDL_P	ENSG00000111716.12	Concentration of chylomicrons and extremely large VLDL particles || id:met-d-XXL_VLDL_P	LDHB	Wald ratio	1	-0.012001	0.0254104	-0.0618053	0.0378033	0.636722	0.0958603	4.53593e-06	TRUE	8.60527e-07
191	met-d-Tyr	ENSG00000111716.12	Tyrosine || id:met-d-Tyr	LDHB	Wald ratio	1	-0.0123413	0.0263572	-0.0640015	0.0393189	0.639618	0.0958603	1.90086e-06	TRUE	8.10849e-07
231	met-d-XS_VLDL_FC_pct	ENSG00000111716.12	Free cholesterol to total lipids ratio in very small VLDL || id:met-d-XS_VLDL_FC_pct	LDHB	Wald ratio	1	0.0119437	0.026222	-0.0394513	0.0633387	0.64876	0.0958603	3.5967e-06	TRUE	8.44792e-07
141	met-d-Remnant_C	ENSG00000111716.12	Remnant cholesterol (non-HDL, non-LDL -cholesterol) || id:met-d-Remnant_C	LDHB	Wald ratio	1	-0.0118808	0.0262394	-0.0633099	0.0395484	0.650705	0.0958603	2.13657e-06	TRUE	8.162e-07
114	met-d-M_VLDL_C	ENSG00000111716.12	Cholesterol in medium VLDL || id:met-d-M_VLDL_C	LDHB	Wald ratio	1	-0.0117512	0.0263375	-0.0633728	0.0398703	0.655468	0.0958603	1.90086e-06	TRUE	8.10849e-07
162	met-d-S_LDL_PL	ENSG00000111716.12	Phospholipids in small LDL || id:met-d-S_LDL_PL	LDHB	Wald ratio	1	-0.011702	0.0263497	-0.0633474	0.0399433	0.656966	0.0958603	2.95201e-06	TRUE	8.32948e-07
94	met-d-M_HDL_FC	ENSG00000111716.12	Free cholesterol in medium HDL || id:met-d-M_HDL_FC	LDHB	Wald ratio	1	0.0105105	0.0240364	-0.0366008	0.0576218	0.661913	0.0958603	8.10926e-07	TRUE	7.80671e-07
135	met-d-Phosphatidylc	ENSG00000111716.12	Phosphatidylcholines || id:met-d-Phosphatidylc	LDHB	Wald ratio	1	-0.0104779	0.0247452	-0.0589784	0.0380227	0.671982	0.0958603	4.9589e-06	TRUE	8.67159e-07
83	met-d-LDL_FC	ENSG00000111716.12	Free cholesterol in LDL || id:met-d-LDL_FC	LDHB	Wald ratio	1	-0.0110371	0.0261334	-0.0622586	0.0401843	0.672778	0.0958603	1.38244e-06	TRUE	7.97907e-07
14	met-d-DHA	ENSG00000111716.12	Docosahexaenoic acid || id:met-d-DHA	LDHB	Wald ratio	1	0.0105876	0.0255228	-0.0394371	0.0606123	0.678267	0.0958603	3.95337e-06	TRUE	8.50951e-07
103	met-d-M_LDL_C_pct	ENSG00000111716.12	Cholesterol to total lipids ratio in medium LDL || id:met-d-M_LDL_C_pct	LDHB	Wald ratio	1	-0.0109314	0.0264299	-0.0627339	0.0408711	0.679166	0.0958603	8.10926e-07	TRUE	7.80671e-07
90	met-d-M_HDL_C	ENSG00000111716.12	Cholesterol in medium HDL || id:met-d-M_HDL_C	LDHB	Wald ratio	1	0.0099221	0.0243037	-0.0377131	0.0575573	0.683086	0.0958603	9.56994e-07	TRUE	7.85503e-07
76	met-d-L_VLDL_TG	ENSG00000111716.12	Triglycerides in large VLDL || id:met-d-L_VLDL_TG	LDHB	Wald ratio	1	-0.0103424	0.025414	-0.060154	0.0394691	0.684039	0.0958603	4.14098e-06	TRUE	8.54096e-07
69	met-d-L_VLDL_CE_pct	ENSG00000111716.12	Cholesteryl esters to total lipids ratio in large VLDL || id:met-d-L_VLDL_CE_pct	LDHB	Wald ratio	1	-0.010176	0.0252698	-0.0597048	0.0393527	0.687171	0.0958603	5.57762e-07	TRUE	7.71205e-07
165	met-d-S_LDL_TG_pct	ENSG00000111716.12	Triglycerides to total lipids ratio in small LDL || id:met-d-S_LDL_TG_pct	LDHB	Wald ratio	1	-0.010202	0.0256057	-0.0603892	0.0399852	0.690317	0.0958603	4.74378e-06	TRUE	8.63817e-07
92	met-d-M_HDL_CE	ENSG00000111716.12	Cholesteryl esters in medium HDL || id:met-d-M_HDL_CE	LDHB	Wald ratio	1	0.00960495	0.0243937	-0.0382067	0.0574166	0.693768	0.0958603	1.03507e-06	TRUE	7.87945e-07
167	met-d-S_VLDL_C_pct	ENSG00000111716.12	Cholesterol to total lipids ratio in small VLDL || id:met-d-S_VLDL_C_pct	LDHB	Wald ratio	1	-0.00992152	0.0256993	-0.0602921	0.0404491	0.699451	0.0958603	4.49937e-07	TRUE	7.6656e-07
4	met-d-Ala	ENSG00000111716.12	Alanine || id:met-d-Ala	LDHB	Wald ratio	1	-0.00988462	0.0261725	-0.0611828	0.0414135	0.705675	0.0958603	1.20163e-06	TRUE	7.92887e-07
16	met-d-Gln	ENSG00000111716.12	Glutamine || id:met-d-Gln	LDHB	Wald ratio	1	-0.00958881	0.0263929	-0.0613188	0.0421412	0.716373	0.0958603	8.10926e-07	TRUE	7.80671e-07
17	met-d-Glucose	ENSG00000111716.12	Glucose || id:met-d-Glucose	LDHB	Wald ratio	1	0.00924462	0.0264784	-0.042653	0.0611422	0.726985	0.0958603	1.03507e-06	TRUE	7.87945e-07
58	met-d-L_LDL_FC	ENSG00000111716.12	Free cholesterol in large LDL || id:met-d-L_LDL_FC	LDHB	Wald ratio	1	-0.00896619	0.0259376	-0.0598039	0.0418715	0.729581	0.0958603	9.56994e-07	TRUE	7.85503e-07
159	met-d-S_LDL_FC_pct	ENSG00000111716.12	Free cholesterol to total lipids ratio in small LDL || id:met-d-S_LDL_FC_pct	LDHB	Wald ratio	1	0.00868329	0.0256129	-0.0415179	0.0588845	0.734594	0.0958603	2.95201e-06	TRUE	8.32948e-07
137	met-d-PUFA	ENSG00000111716.12	Polyunsaturated fatty acids || id:met-d-PUFA	LDHB	Wald ratio	1	0.00871938	0.025765	-0.0417801	0.0592189	0.735047	0.0958603	1.66222e-07	TRUE	7.50704e-07
217	met-d-XL_VLDL_CE_pct	ENSG00000111716.12	Cholesteryl esters to total lipids ratio in very large VLDL || id:met-d-XL_VLDL_CE_pct	LDHB	Wald ratio	1	-0.00845333	0.0253265	-0.0580933	0.0411867	0.73855	0.0958603	6.70578e-08	TRUE	7.41879e-07
186	met-d-Total_FC	ENSG00000111716.12	Total free cholesterol || id:met-d-Total_FC	LDHB	Wald ratio	1	-0.00850762	0.0258024	-0.0590804	0.0420651	0.74161	0.0958603	2.01658e-06	TRUE	8.13511e-07
249	met-d-XXL_VLDL_TG_pct	ENSG00000111716.12	Triglycerides to total lipids ratio in chylomicrons and extremely large VLDL || id:met-d-XXL_VLDL_TG_pct	LDHB	Wald ratio	1	0.00857419	0.0266335	-0.0436274	0.0607758	0.747504	0.0958603	7.42843e-07	TRUE	7.78281e-07
158	met-d-S_LDL_FC	ENSG00000111716.12	Free cholesterol in small LDL || id:met-d-S_LDL_FC	LDHB	Wald ratio	1	-0.00825543	0.0263717	-0.059944	0.0434331	0.754249	0.0958603	8.82299e-07	TRUE	7.83078e-07
232	met-d-XS_VLDL_L	ENSG00000111716.12	Total lipids in very small VLDL || id:met-d-XS_VLDL_L	LDHB	Wald ratio	1	-0.00811771	0.0259578	-0.058995	0.0427596	0.754488	0.0958603	2.3897e-06	TRUE	8.2166e-07
215	met-d-XL_VLDL_C_pct	ENSG00000111716.12	Cholesterol to total lipids ratio in very large VLDL || id:met-d-XL_VLDL_C_pct	LDHB	Wald ratio	1	-0.00774714	0.0253127	-0.0573601	0.0418658	0.759561	0.0958603	6.70578e-08	TRUE	7.41879e-07
180	met-d-Sphingomyelins	ENSG00000111716.12	Sphingomyelins || id:met-d-Sphingomyelins	LDHB	Wald ratio	1	0.0075461	0.0246887	-0.0408437	0.0559359	0.759871	0.0958603	1.1166e-06	TRUE	7.90406e-07
243	met-d-XXL_VLDL_FC_pct	ENSG00000111716.12	Free cholesterol to total lipids ratio in chylomicrons and extremely large VLDL || id:met-d-XXL_VLDL_FC_pct	LDHB	Wald ratio	1	0.00795505	0.026293	-0.0435792	0.0594893	0.76223	0.0958603	1.03507e-06	TRUE	7.87945e-07
125	met-d-M_VLDL_TG_pct	ENSG00000111716.12	Triglycerides to total lipids ratio in medium VLDL || id:met-d-M_VLDL_TG_pct	LDHB	Wald ratio	1	0.00754276	0.0249507	-0.0413606	0.0564462	0.762418	0.0958603	1.22909e-08	TRUE	7.33192e-07
248	met-d-XXL_VLDL_TG	ENSG00000111716.12	Triglycerides in chylomicrons and extremely large VLDL || id:met-d-XXL_VLDL_TG	LDHB	Wald ratio	1	-0.00749357	0.02549	-0.057454	0.0424668	0.768773	0.0958603	2.2609e-06	TRUE	8.18916e-07
188	met-d-Total_P	ENSG00000111716.12	Total concentration of lipoprotein particles || id:met-d-Total_P	LDHB	Wald ratio	1	-0.00729843	0.0248591	-0.0560223	0.0414255	0.76907	0.0958603	1.68171e-06	TRUE	8.05602e-07
78	met-d-LA	ENSG00000111716.12	Linoleic acid || id:met-d-LA	LDHB	Wald ratio	1	-0.00752338	0.0259052	-0.0582976	0.0432509	0.771495	0.0958603	2.95201e-06	TRUE	8.32948e-07
119	met-d-M_VLDL_FC_pct	ENSG00000111716.12	Free cholesterol to total lipids ratio in medium VLDL || id:met-d-M_VLDL_FC_pct	LDHB	Wald ratio	1	-0.0070739	0.0251201	-0.0563093	0.0421615	0.778248	0.0958603	1.36509e-09	TRUE	7.28893e-07
183	met-d-Total_C	ENSG00000111716.12	Total cholesterol || id:met-d-Total_C	LDHB	Wald ratio	1	-0.00706743	0.0255695	-0.0571836	0.0430487	0.78224	0.0958603	1.1166e-06	TRUE	7.90406e-07
241	met-d-XXL_VLDL_CE_pct	ENSG00000111716.12	Cholesteryl esters to total lipids ratio in chylomicrons and extremely large VLDL || id:met-d-XXL_VLDL_CE_pct	LDHB	Wald ratio	1	-0.00700148	0.026609	-0.059155	0.0451521	0.792454	0.0958603	5.02319e-07	TRUE	7.68876e-07
98	met-d-M_HDL_PL	ENSG00000111716.12	Phospholipids in medium HDL || id:met-d-M_HDL_PL	LDHB	Wald ratio	1	0.00641486	0.0246967	-0.0419906	0.0548203	0.79506	0.0958603	2.18585e-08	TRUE	7.35352e-07
184	met-d-Total_CE	ENSG00000111716.12	Total esterified cholesterol || id:met-d-Total_CE	LDHB	Wald ratio	1	-0.006612	0.025478	-0.0565489	0.0433249	0.795236	0.0958603	8.82299e-07	TRUE	7.83078e-07
96	met-d-M_HDL_L	ENSG00000111716.12	Total lipids in medium HDL || id:met-d-M_HDL_L	LDHB	Wald ratio	1	0.00604295	0.0245192	-0.0420148	0.0541007	0.805328	0.0958603	2.18585e-08	TRUE	7.35352e-07
205	met-d-XL_HDL_CE_pct	ENSG00000111716.12	Cholesteryl esters to total lipids ratio in very large HDL || id:met-d-XL_HDL_CE_pct	LDHB	Wald ratio	1	-0.00616205	0.0263883	-0.0578831	0.045559	0.815362	0.0958603	3.54211e-07	TRUE	7.6197e-07
230	met-d-XS_VLDL_FC	ENSG00000111716.12	Free cholesterol in very small VLDL || id:met-d-XS_VLDL_FC	LDHB	Wald ratio	1	-0.0059629	0.0259491	-0.0568232	0.0448974	0.818253	0.0958603	1.38244e-06	TRUE	7.97907e-07
5	met-d-Albumin	ENSG00000111716.12	Albumin || id:met-d-Albumin	LDHB	Wald ratio	1	-0.00603314	0.0264182	-0.0578128	0.0457465	0.819358	0.0958603	4.49937e-07	TRUE	7.6656e-07
136	met-d-Phosphoglyc	ENSG00000111716.12	Phosphoglycerides || id:met-d-Phosphoglyc	LDHB	Wald ratio	1	-0.00555776	0.025015	-0.0545872	0.0434716	0.824176	0.0958603	2.2609e-06	TRUE	8.18916e-07
234	met-d-XS_VLDL_PL	ENSG00000111716.12	Phospholipids in very small VLDL || id:met-d-XS_VLDL_PL	LDHB	Wald ratio	1	-0.00569895	0.0260384	-0.0567343	0.0453364	0.826754	0.0958603	1.68171e-06	TRUE	8.05602e-07
116	met-d-M_VLDL_CE	ENSG00000111716.12	Cholesteryl esters in medium VLDL || id:met-d-M_VLDL_CE	LDHB	Wald ratio	1	-0.00568438	0.0261704	-0.0569783	0.0456096	0.828047	0.0958603	2.70325e-07	TRUE	7.57429e-07
247	met-d-XXL_VLDL_PL_pct	ENSG00000111716.12	Phospholipids to total lipids ratio in chylomicrons and extremely large VLDL || id:met-d-XXL_VLDL_PL_pct	LDHB	Wald ratio	1	-0.00571157	0.0265732	-0.057795	0.0463719	0.829816	0.0958603	2.32752e-07	TRUE	7.55177e-07
177	met-d-S_VLDL_TG_pct	ENSG00000111716.12	Triglycerides to total lipids ratio in small VLDL || id:met-d-S_VLDL_TG_pct	LDHB	Wald ratio	1	0.0053759	0.0255593	-0.0447204	0.0554722	0.83341	0.0958603	1.36509e-09	TRUE	7.28893e-07
61	met-d-L_LDL_P	ENSG00000111716.12	Concentration of large LDL particles || id:met-d-L_LDL_P	LDHB	Wald ratio	1	-0.00539614	0.0263213	-0.0569859	0.0461936	0.837564	0.0958603	6.16303e-07	TRUE	7.73548e-07
115	met-d-M_VLDL_C_pct	ENSG00000111716.12	Cholesterol to total lipids ratio in medium VLDL || id:met-d-M_VLDL_C_pct	LDHB	Wald ratio	1	-0.00506433	0.0248684	-0.0538064	0.0436777	0.838631	0.0958603	1.11038e-07	TRUE	7.46273e-07
175	met-d-S_VLDL_PL_pct	ENSG00000111716.12	Phospholipids to total lipids ratio in small VLDL || id:met-d-S_VLDL_PL_pct	LDHB	Wald ratio	1	0.00483781	0.025281	-0.044713	0.0543886	0.848242	0.0958603	1.90086e-06	TRUE	8.10849e-07
55	met-d-L_LDL_C_pct	ENSG00000111716.12	Cholesterol to total lipids ratio in large LDL || id:met-d-L_LDL_C_pct	LDHB	Wald ratio	1	-0.00488052	0.0257383	-0.0553277	0.0455666	0.849606	0.0958603	1.98059e-07	TRUE	7.52935e-07
24	met-d-HDL_P	ENSG00000111716.12	Concentration of HDL particles || id:met-d-HDL_P	LDHB	Wald ratio	1	-0.00467093	0.0248035	-0.0532857	0.0439439	0.850628	0.0958603	8.82299e-07	TRUE	7.83078e-07
65	met-d-L_LDL_TG_pct	ENSG00000111716.12	Triglycerides to total lipids ratio in large LDL || id:met-d-L_LDL_TG_pct	LDHB	Wald ratio	1	-0.00470391	0.0259021	-0.0554721	0.0460643	0.855894	0.0958603	2.2609e-06	TRUE	8.18916e-07
97	met-d-M_HDL_P	ENSG00000111716.12	Concentration of medium HDL particles || id:met-d-M_HDL_P	LDHB	Wald ratio	1	0.00420898	0.024332	-0.0434817	0.0518996	0.862666	0.0958603	0	TRUE	7.26753e-07
189	met-d-Total_PL	ENSG00000111716.12	Total phospholipids in lipoprotein particles || id:met-d-Total_PL	LDHB	Wald ratio	1	-0.004242	0.0251491	-0.0535343	0.0450503	0.866053	0.0958603	1.29021e-06	TRUE	7.95386e-07
131	met-d-Omega_6	ENSG00000111716.12	Omega-6 fatty acids || id:met-d-Omega_6	LDHB	Wald ratio	1	0.00434924	0.0257956	-0.0462101	0.0549086	0.866108	0.0958603	3.41701e-08	TRUE	7.3752e-07
6	met-d-ApoA1	ENSG00000111716.12	Apolipoprotein A1 || id:met-d-ApoA1	LDHB	Wald ratio	1	0.00399565	0.0241717	-0.0433809	0.0513722	0.868706	0.0958603	0	TRUE	7.26753e-07
34	met-d-IDL_FC_pct	ENSG00000111716.12	Free cholesterol to total lipids ratio in IDL || id:met-d-IDL_FC_pct	LDHB	Wald ratio	1	0.00376503	0.0262032	-0.0475932	0.0551233	0.885748	0.0958603	1.38244e-06	TRUE	7.97907e-07
10	met-d-Cholines	ENSG00000111716.12	Total cholines || id:met-d-Cholines	LDHB	Wald ratio	1	-0.00348795	0.0248374	-0.0521693	0.0451934	0.888319	0.0958603	1.29021e-06	TRUE	7.95386e-07
79	met-d-LA_pct	ENSG00000111716.12	Ratio of linoleic acid to total fatty acids || id:met-d-LA_pct	LDHB	Wald ratio	1	0.0032367	0.0258289	-0.047388	0.0538613	0.900276	0.0958603	0	TRUE	7.26753e-07
117	met-d-M_VLDL_CE_pct	ENSG00000111716.12	Cholesteryl esters to total lipids ratio in medium VLDL || id:met-d-M_VLDL_CE_pct	LDHB	Wald ratio	1	-0.00280739	0.0248032	-0.0514217	0.045807	0.909883	0.0958603	4.00578e-07	TRUE	7.64259e-07
31	met-d-IDL_CE	ENSG00000111716.12	Cholesteryl esters in IDL || id:met-d-IDL_CE	LDHB	Wald ratio	1	0.00265617	0.0254983	-0.0473205	0.0526328	0.917034	0.0958603	8.76549e-08	TRUE	7.44071e-07
171	met-d-S_VLDL_FC_pct	ENSG00000111716.12	Free cholesterol to total lipids ratio in small VLDL || id:met-d-S_VLDL_FC_pct	LDHB	Wald ratio	1	0.00260871	0.0252299	-0.0468418	0.0520592	0.917647	0.0958603	1.57811e-06	TRUE	8.03014e-07
37	met-d-IDL_PL	ENSG00000111716.12	Phospholipids in IDL || id:met-d-IDL_PL	LDHB	Wald ratio	1	-0.00216686	0.0254849	-0.0521173	0.0477836	0.932241	0.0958603	4.00578e-07	TRUE	7.64259e-07
113	met-d-M_LDL_TG_pct	ENSG00000111716.12	Triglycerides to total lipids ratio in medium LDL || id:met-d-M_LDL_TG_pct	LDHB	Wald ratio	1	-0.00219735	0.0260821	-0.0533184	0.0489236	0.93286	0.0958603	8.82299e-07	TRUE	7.83078e-07
29	met-d-IDL_C	ENSG00000111716.12	Cholesterol in IDL || id:met-d-IDL_C	LDHB	Wald ratio	1	0.00209286	0.0255067	-0.0479003	0.052086	0.934606	0.0958603	1.11038e-07	TRUE	7.46273e-07
239	met-d-XXL_VLDL_C_pct	ENSG00000111716.12	Cholesterol to total lipids ratio in chylomicrons and extremely large VLDL || id:met-d-XXL_VLDL_C_pct	LDHB	Wald ratio	1	-0.00178853	0.0264638	-0.0536575	0.0500804	0.946117	0.0958603	1.36509e-09	TRUE	7.28893e-07
228	met-d-XS_VLDL_CE	ENSG00000111716.12	Cholesteryl esters in very small VLDL || id:met-d-XS_VLDL_CE	LDHB	Wald ratio	1	0.00167733	0.0254839	-0.0482711	0.0516258	0.947522	0.0958603	2.18585e-08	TRUE	7.35352e-07
38	met-d-IDL_PL_pct	ENSG00000111716.12	Phospholipids to total lipids ratio in IDL || id:met-d-IDL_PL_pct	LDHB	Wald ratio	1	0.00164731	0.0265144	-0.0503209	0.0536155	0.95046	0.0958603	2.18585e-08	TRUE	7.35352e-07
219	met-d-XL_VLDL_FC_pct	ENSG00000111716.12	Free cholesterol to total lipids ratio in very large VLDL || id:met-d-XL_VLDL_FC_pct	LDHB	Wald ratio	1	0.00153651	0.0255912	-0.0486222	0.0516952	0.952123	0.0958603	4.49937e-07	TRUE	7.6656e-07
143	met-d-S_HDL_C_pct	ENSG00000111716.12	Cholesterol to total lipids ratio in small HDL || id:met-d-S_HDL_C_pct	LDHB	Wald ratio	1	0.00149451	0.0261039	-0.0496691	0.0526582	0.954344	0.0958603	5.57762e-07	TRUE	7.71205e-07
35	met-d-IDL_L	ENSG00000111716.12	Total lipids in IDL || id:met-d-IDL_L	LDHB	Wald ratio	1	-0.0013154	0.0255354	-0.0513647	0.0487339	0.958917	0.0958603	1.11038e-07	TRUE	7.46273e-07
140	met-d-Pyruvate	ENSG00000111716.12	Pyruvate || id:met-d-Pyruvate	LDHB	Wald ratio	1	0.0013092	0.0264453	-0.0505236	0.0531421	0.960516	0.0958603	2.18585e-08	TRUE	7.35352e-07
99	met-d-M_HDL_PL_pct	ENSG00000111716.12	Phospholipids to total lipids ratio in medium HDL || id:met-d-M_HDL_PL_pct	LDHB	Wald ratio	1	-0.00104324	0.0250569	-0.0501548	0.0480683	0.96679	0.0958603	8.76549e-08	TRUE	7.44071e-07
226	met-d-XS_VLDL_C	ENSG00000111716.12	Cholesterol in very small VLDL || id:met-d-XS_VLDL_C	LDHB	Wald ratio	1	-0.000707805	0.0256328	-0.0509481	0.0495325	0.977971	0.0958603	1.98059e-07	TRUE	7.52935e-07
145	met-d-S_HDL_CE_pct	ENSG00000111716.12	Cholesteryl esters to total lipids ratio in small HDL || id:met-d-S_HDL_CE_pct	LDHB	Wald ratio	1	-0.000390313	0.0260355	-0.0514199	0.0506393	0.988039	0.0958603	3.10803e-07	TRUE	7.59694e-07
147	met-d-S_HDL_FC_pct	ENSG00000111716.12	Free cholesterol to total lipids ratio in small HDL || id:met-d-S_HDL_FC_pct	LDHB	Wald ratio	1	0.00011453	0.0250668	-0.0490164	0.0492455	0.996354	0.0958603	4.00578e-07	TRUE	7.64259e-07
33	met-d-IDL_FC	ENSG00000111716.12	Free cholesterol in IDL || id:met-d-IDL_FC	LDHB	Wald ratio	1	0.000112764	0.0255685	-0.0500015	0.0502271	0.996481	0.0958603	8.76549e-08	TRUE	7.44071e-07
89	met-d-Leu	ENSG00000111716.12	Leucine || id:met-d-Leu	LDHB	Wald ratio	1	3.25187e-05	0.0253158	-0.0495865	0.0496515	0.998975	0.0958603	0	TRUE	7.26753e-07

## Sheet: ST1C
ST3. MR analyses of LDHB (pancreas tissue) cis-instrument on 249 metabolic biomarkers in UK Biobank measured by Nightingale Health
*Data accessed through the OpenGWAS database API:
The MRC IEU OpenGWAS data infrastructure. Ben Elsworth, Matthew Lyon, Tessa Alexander, Yi Liu, Peter Matthews, Jon Hallett, Phil Bates, Tom Palmer, Valeriia Haberland, George Davey Smith, Jie Zheng, Philip Haycock, Tom R Gaunt, Gibran Hemani. bioRxiv 2020.08.10.244293v1. doi: 10.1101/2020.08.10.244293
The MR-Base platform supports systematic causal inference across the human phenome. Hemani G, Zheng J, Elsworth B, Wade KH, Baird D, Haberland V, Laurin C, Burgess S, Bowden J, Langdon R, Tan VY, Yarmolinsky J, Shihab HA, Timpson NJ, Evans DM, Relton C, Martin RM, Davey Smith G, Gaunt TR, Haycock PC, The MR-Base Collaboration. eLife 2018;7:e34408. doi: 10.7554/eLife.34408
T2D GWAS data accessed through AMP-T2D Knowledge Portal (http://www.type2diabetesgenetics.org/)
	Outcome ID*	exposure ID	Outcome	gene ID	method	NSNP	beta	se	lower CI	upper CI	Pvalue	exposure SNP R2	outcome SNP R2	correct causal direction?	Steiger Pvalue	Outcome GWAS Author (year)
1	T2D	ENSG00000111716.12	Type 2 diabetes	LDHB	Wald ratio	1	0.0333333	0.0409524	-0.0469333	0.1136	0.415672	0.0936408	2.64051e-06	TRUE	8.20253e-07	Mahajan (2022)
1	ebi-a-GCST90002227	ENSG00000111716.12	Two-hour glucose || id:ebi-a-GCST90002227	LDHB	Wald ratio	1	0.0561905	0.0557143	-0.0530095	0.16539	0.313192	0.0936408	1.04317e-05	TRUE	9.67045e-07	Chen (2021)
2	ebi-a-GCST90002232	ENSG00000111716.12	Fasting glucose || id:ebi-a-GCST90002232	LDHB	Wald ratio	1	-0.0142857	0.0114286	-0.0366857	0.00811429	0.2113	0.0936408	9.16521e-06	TRUE	9.20616e-07	Chen (2021)
3	ebi-a-GCST90002238	ENSG00000111716.12	Fasting insulin || id:ebi-a-GCST90002238	LDHB	Wald ratio	1	-0.0552381	0.0133333	-0.0813714	-0.0291048	3.43006e-05	0.0936408	0.000120424	TRUE	1.73246e-06	Chen (2021)
4	ebi-a-GCST90014006	ENSG00000111716.12	Glycated haemoglobin HbA1c levels (UKB data field 30750) || id:ebi-a-GCST90014006	LDHB	Wald ratio	1	0.0401726	0.0129399	0.0148105	0.0655347	0.00190559	0.0936408	2.47205e-05	TRUE	1.06701e-06	Mbatchou (2021)
References
Mahajan A, Spracklen CN, Zhang W, et al. Multi-ancestry genetic study of type 2 diabetes highlights the power of diverse populations for discovery and translation. Nat Genet. 2022 May;54(5):560-572. doi: 10.1038/s41588-022-01058-3. Epub 2022 May 12. PMID: 35551307; PMCID: PMC9179018.
Mbatchou J, Barnard L, Backman J, et al. Computationally efficient whole-genome regression for quantitative and binary traits. Nat Genet. 2021 Jul;53(7):1097-1103. doi: 10.1038/s41588-021-00870-7. Epub 2021 May 20. PMID: 34017140.
Chen, J., Spracklen, C.N., Marenne, G. et al. The trans-ancestral genomic architecture of glycemic traits. Nat Genet 53, 840–860 (2021). https://doi.org/10.1038/s41588-021-00852-9
